# Supplementary material for: Spatial Analysis of Expression Patterns Predicts Genetic Interactions at the Mid-Hindbrain Boundary
Source: PLoS Comput Biol. 2009 Nov 20;5(11):e1000569. doi: 10.1371/journal.pcbi.1000569 (PMC2774268; doi:10.1371/journal.pcbi.1000569)
Supplement: Dataset S2 — Archive containing MATLAB files for simulation of the PDE model (4 KB ZIP) [file pcbi.1000569.s008.zip]

Archive with 11 entries (8 files):
- MHB_PDE/
- MHB_PDE/.DS_Store
- __MACOSX/
- __MACOSX/MHB_PDE/
- __MACOSX/MHB_PDE/._.DS_Store
- MHB_PDE/bc.m
- __MACOSX/MHB_PDE/._bc.m
- MHB_PDE/eqn.m
- __MACOSX/MHB_PDE/._eqn.m
- MHB_PDE/initial.m
- __MACOSX/MHB_PDE/._initial.m
