# Supplementary material for: Spatial Analysis of Expression Patterns Predicts Genetic Interactions at the Mid-Hindbrain Boundary
Source: PLoS Comput Biol. 2009 Nov 20;5(11):e1000569. doi: 10.1371/journal.pcbi.1000569 (PMC2774268; doi:10.1371/journal.pcbi.1000569)
Supplement: Dataset S2 — Archive containing MATLAB files for simulation of the PDE model (4 KB ZIP) [file pcbi.1000569.s008.zip › MHB_PDE/bc.m]

% Function returning boundary conditions for use with solver pdepe
%
% dominik.wittmann@helmholtz-muenchen.de, 2009


function [pl ql pr qr] = bc(xl, ul, xr, ur, t)

    pl = ul-[1; 0; 0; 0; 0; 0; 0; 0];
    pr = ur-[0; 1; 0; 0; 0; 0; 0; 0];
    ql = [0; 0; 0; 0; 0; 0; 0; 0];
    qr = [0; 0; 0; 0; 0; 0; 0; 0];

end
