# Supplementary material for: Spatial Analysis of Expression Patterns Predicts Genetic Interactions at the Mid-Hindbrain Boundary
Source: PLoS Comput Biol. 2009 Nov 20;5(11):e1000569. doi: 10.1371/journal.pcbi.1000569 (PMC2774268; doi:10.1371/journal.pcbi.1000569)
Supplement: Dataset S2 — Archive containing MATLAB files for simulation of the PDE model (4 KB ZIP) [file pcbi.1000569.s008.zip › MHB_PDE/eqn.m]

% PDE model for use with solver pdepe
%
% call by anonymous function handle 
% @(x, t, u, DuDx)(eqn_large(u, DuDx, Dfgf, Dwnt, Hill, prod, decay))
%
% Dfgf: diffusion constant of fgf, for paper results set to 0.01
% Dwnt: diffusion constant of wnt, for paper results set to 0.01
% Hill: 2x14 matrix containing the Hill parameters for all 14 interactions, for paper results set Hill(1,:)=5, Hill(2,:)=0.1
% prod: production rates of all 8 species, for paper results set to [1 1 1 1 1 1 1 1];
% decay: decay rates of all 8 species, for paper results set to [1 1 1 1 .8 .8 1 1]; 
%
% dominik.wittmann@helmholtz-muenchen.de, 2009


function [c b s] = eqn(u, DuDx, Dfgf, Dwnt, Hill, prod, decay)

   c = [1; 1; 1; 1; 1; 1; 1; 1]; 
   b = [0; 0; 0; 0; Dfgf*DuDx(5); Dwnt*DuDx(6); 0; 0];
   s = [
        prod(1)*negreg(u(2), Hill(1,1), Hill(2,1))-decay(1)*u(1); ... 
        %
        prod(2)*negreg(u(1), Hill(1,2), Hill(2,2))-decay(2)*u(2); ... 
        %
        prod(3)*negreg(u(1), Hill(1,3), Hill(2,3))*posreg(u(2), Hill(1, 4), Hill(2,4))* ...
        posreg(u(7), Hill(1,5), Hill(2,5))*posreg(u(8), Hill(1,6), Hill(2,6))* ...
        posreg(u(6), Hill(1,7), Hill(2,7))-decay(3)*u(3); ...
        %
        prod(4)*posreg(u(1), Hill(1,8), Hill(2,8))*negreg(u(2), Hill(1, 9), Hill(2,9))* ...
        posreg(u(5), Hill(1,10), Hill(2,10))-decay(4)*u(4); ... 
        %
        prod(5)*u(3)-decay(5)*u(5); ...
        %
        prod(6)*u(4)-decay(6)*u(6); ... 
        %
        prod(7)*( posreg(u(6), Hill(1,11), Hill(2,11))+posreg(u(5), Hill(1,12), Hill(2,12))- ...
        posreg(u(6), Hill(1, 11), Hill(2,11))*posreg(u(5), Hill(1,12), Hill(2,12)) )* ...
        posreg(u(8), Hill(1, 13), Hill(2,13))-decay(7)*u(7); ...
        %
        prod(8)*( posreg(u(7), Hill(1,14), Hill(2,14)) ) - decay(8)*u(8); ...
       ];

end


function ant=posreg(c, n, k) % positive Hill function
    ant=c^n/(c^n+k^n);
end

function ant=negreg(c, n, k) % negative Hill function
    ant=k^n/(c^n+k^n);
end
