# Supplementary material for: Spatial Analysis of Expression Patterns Predicts Genetic Interactions at the Mid-Hindbrain Boundary
Source: PLoS Comput Biol. 2009 Nov 20;5(11):e1000569. doi: 10.1371/journal.pcbi.1000569 (PMC2774268; doi:10.1371/journal.pcbi.1000569)
Supplement: Dataset S2 — Archive containing MATLAB files for simulation of the PDE model (4 KB ZIP) [file pcbi.1000569.s008.zip › MHB_PDE/initial.m]

% Function returning initial conditions of otx, gbx, fgf, wnt, en and pax
% at spatial position x
%
% call by anonymous function handle @(x)(initial(x, KO))
%
% wild-type: KO=[]
% fgf knock-out: KO=[3 5]
% wnt knock-out: KO=[4 6]
% en knock-out: KO=[7]
% pax knock-out: KO=[8]
%
% dominik.wittmann@helmholtz-muenchen.de, 2009


function value = initial(x, KO)


value = [
             interp1([0 0.5 1], [1 0 0], x); ...
             interp1([0 0.5 1], [0 0 1], x); ...
             interp1([0 0.45 0.625 0.8 1], [0 0 1 0 0], x); ...
             interp1([0 0.2 0.375 0.55 1], [0 0 1 0 0], x); ...
             interp1([0 0.45 0.625 0.8 1], [0 0 1 0 0], x); ...
             interp1([0 0.2 0.375 0.55 1], [0 0 1 0 0], x); ...
             interp1([0 0.25 0.425 0.6 1], [0 0 1 0 0], x); ...
             interp1([0 0.3 0.475 0.65 1], [0 0 1 0 0], x); ...
        ];

value(KO)=0;         


end
